# Supplementary material for: Risk factor-targeted abdominal aortic aneurysm screening: systematic review of risk prediction for abdominal aortic aneurysm
Source: Br J Surg. 2024 Sep 17;111(9):znae239. doi: 10.1093/bjs/znae239 (PMC11406543; doi:10.1093/bjs/znae239)
Supplement: znae239_Supplementary_Data [file znae239_supplementary_data.zip]

Archive with 2 entries (2 files):
- Predictive_models_AAA_PRISMA-2009-checklist.docx
- Supplementary_Material_Not_for_Review_2.docx
